# Supplementary material for: Distinct Driver Pathway Enrichments and a High Prevalence of TSC2 Mutations in Right Colon Cancer in Chile: A Preliminary Comparative Analysis
Source: Int J Mol Sci. 2024 Apr 25;25(9):4695. doi: 10.3390/ijms25094695 (PMC11083322; doi:10.3390/ijms25094695)
Supplement: Supplementary file 1 [file ijms-25-04695-s001.zip]

Archive with 1 entries (1 files):
- ijms-2890573-supplementary.pdf
